# Supplementary material for: TRIM37 prevents formation of centriolar protein assemblies by regulating Centrobin
Source: eLife. 2021 Jan 25;10:e62640. doi: 10.7554/eLife.62640 (PMC7870141; doi:10.7554/eLife.62640)
Supplement: Figure 3—figure supplement 1—source data 1. [file elife-62640-fig3-figsupp1-data1.xlsx]

## Sheet: Sheet1
Figure 3 - Supplement 1B - source data
	% cells with extra AcTub foci
	Exp 1	Exp 2
siControl	8	3
siTRIM37	22	24
